# Supplementary material for: Ranking hospitals when performance and risk factors are correlated: A simulation-based comparison of risk adjustment approaches for binary outcomes
Source: PLoS One. 2019 Dec 4;14(12):e0225844. doi: 10.1371/journal.pone.0225844 (PMC6892499; doi:10.1371/journal.pone.0225844)
Supplement: S2 Script — (R) [file pone.0225844.s003.R]

library("ggplot2")
library("gridExtra")
library("ggpubr")
library("devEMF")
#library("reshape")
#setwd("U:/MR_IMPRESS/Simulationen/erna_20190214")
#load("results_sim_smr_20190314.RData")

####################################################################################
out.plot <- function(tit,res.plot,y.low,y.high,lsize,rhos){
  
  for(v in c("quintiles.smr.logit.standard","quintiles.smr.rsmr","quintiles.smr.fe.rsmr",
             "quintiles.smr.logit.excess","quintiles.smr.me.logit.excess.raw","quintiles.smr.fe.excess.raw")){
    res.plot[,v] <- res.plot[,v] * 100
  }
  
  print(
    ggplot() + theme_minimal() + 
      coord_cartesian(ylim=c(y.low, y.high), xlim=c(-.85, .85), expand = TRUE) +
      scale_y_continuous(breaks = seq(0, 100, by=5)) +
      scale_x_continuous(breaks = rhos) +
      ylab("Correctly classified (in %)") + 
      xlab(expression(rho)) +
      ggtitle(tit) +
      geom_line(data = res.plot, aes(x=rho, y=quintiles.smr.logit.standard, color="a1) Logit SMR", linetype="a1) Logit SMR"),
                size=lsize) +
      geom_line(data = res.plot, aes(x=rho, y=quintiles.smr.rsmr, color="b1) RE Logit RSMR", linetype="b1) RE Logit RSMR"),
                size=lsize) +
      geom_line(data = res.plot, aes(x=rho, y=quintiles.smr.fe.rsmr, color="c1) FE Logit RSMR", linetype="c1) FE Logit RSMR"),
                size=lsize) +
      geom_line(data = res.plot, aes(x=rho, y=quintiles.smr.logit.excess, color="a2) Logit ER", linetype="a2) Logit ER"),
                size=lsize) +
      geom_line(data = res.plot, aes(x=rho, y=quintiles.smr.me.logit.excess.raw, color="b2) RE Logit ER", linetype="b2) RE Logit ER"),
                size=lsize) +
      geom_line(data = res.plot, aes(x=rho, y=quintiles.smr.fe.excess.raw, color="c2) FE Logit ER", linetype="c2) FE Logit ER"),
                size=lsize) +
      scale_color_manual(name="Method", values = c(
        "a1) Logit SMR" = "black",
        "b1) RE Logit RSMR" = "black",
        "c1) FE Logit RSMR" = "black",
        "a2) Logit ER" = "gray60",
        "b2) RE Logit ER" = "gray60",
        "c2) FE Logit ER" = "gray60"
      ))  +
      scale_linetype_manual(name="Method", values = c(
        "a1) Logit SMR" = "dotted",
        "b1) RE Logit RSMR" = "dashed",
        "c1) FE Logit RSMR" = "solid",
        "a2) Logit ER" = "dotted",
        "b2) RE Logit ER" = "dashed",
        "c2) FE Logit ER" = "solid"
      )) + 
      theme(legend.position = "bottom", 
            legend.text=element_text(size=10),
            legend.key.width = unit(1,"cm"),
            axis.text=element_text(size=11),
            axis.title = element_text(size = 12),
            plot.title = element_text(hjust = 0.5, size = 14),
            panel.grid.minor.x = element_blank())
  )
}


####################################################################################

setwd("./mc_out")
infiles <- list.files()
inres <- lapply(infiles, function(f) do.call(rbind, readRDS(f)))
dfull <- data.frame(t(sapply(1:length(inres), function(i) colMeans(inres[[i]]))))

setwd("..")


####################################################################################

table(dfull$sigma)

y.low <- 18
y.high <- 32
lsize <- .8 # line size
rhos <- unique(dfull$rho)

############## baseline #################
res.plot <- subset(dfull,  Delta == .5 & eta == .2 & sigma == .6 & 
                     H == 200 & n == 10^4 & dens.quasinormal == 1 & minpat == 15 & M0 == .2) 

tiff("baseline.tiff", res = 150, width = 7, height = 7, units = "in")
out.plot("Baseline",res.plot,y.low,y.high,lsize,rhos)
dev.off()

############# dist. of quality ##############
res.plot <- subset(dfull,  Delta == .5 & eta == .2 & sigma == .6 & 
                     H == 200 & n == 10^4 & dens.uniform == 1 & minpat == 15 & M0 == .2) 
tiff("quality_dist_uniform.tiff", res = 150, width = 7, height = 7, units = "in")
p.uni <- out.plot("Uniform",res.plot,y.low,y.high,lsize,rhos)
dev.off()

res.plot <- subset(dfull,  Delta == .5 & eta == .2 & sigma == .6 & 
                     H == 200 & n == 10^4 & dens.leftskewed == 1 & minpat == 15 & M0 == .2)
tiff("quality_dist_left.tiff", res = 150, width = 7, height = 7, units = "in")
p.left <- out.plot("Left skewed",res.plot,y.low,y.high,lsize,rhos)
dev.off()

res.plot <- subset(dfull,  Delta == .5 & eta == .2 & sigma == .6 & 
                     H == 200 & n == 10^4 & dens.rightskewed == 1 & minpat == 15 & M0 == .2)
tiff("quality_dist_right.tiff", res = 150, width = 7, height = 7, units = "in")
p.right <- out.plot("Right skewed",res.plot,y.low,y.high,lsize,rhos)
dev.off()

#tiff("quality_dist.tiff", res = 150, width = 15, height = 10, units = "in")
#ggarrange(p.left, p.right, p.uni, common.legend = TRUE, legend = "bottom", ncol = 3)
#dev.off()

############# quality effect (delta) ##############
res.plot <- subset(dfull,  Delta == .3 & eta == .2 & sigma == .6 & 
                     H == 200 & n == 10^4 & dens.quasinormal == 1 & minpat == 15 & M0 == .2) 
tiff("quality_effect_delta_03.tiff", res = 150, width = 7, height = 7, units = "in")
p.del3 <- out.plot("Delta = 0.3",res.plot,y.low,y.high,lsize,rhos)
dev.off()

res.plot <- subset(dfull,  Delta == .7 & eta == .2 & sigma == .6 & 
                     H == 200 & n == 10^4 & dens.quasinormal == 1 & minpat == 15 & M0 == .2) 
tiff("quality_effect_delta_07.tiff", res = 150, width = 7, height = 7, units = "in")
p.del7 <- out.plot("Delta = 0.7",res.plot,y.low,y.high,lsize,rhos)
dev.off()

#tiff("quality_effect_delta.tiff", res = 150, width = 15, height = 7, units = "in")
#ggarrange(p.del3, p.del7, common.legend = TRUE, legend = "bottom")
#dev.off()

############# baseline mortality ##############
res.plot <- subset(dfull,  Delta == .5 & eta == .2 & sigma == .6 & 
                     H == 200 & n == 10^4 & dens.quasinormal == 1 & minpat == 15 & M0 == .1) 
tiff("baseline_mortality_01.tiff", res = 150, width = 7, height = 7, units = "in")
p.M01 <- out.plot("M0 = 0.1",res.plot,y.low,y.high,lsize,rhos)
dev.off()

res.plot <- subset(dfull,  Delta == .5 & eta == .2 & sigma == .6 & 
                     H == 200 & n == 10^4 & dens.quasinormal == 1 & minpat == 15 & M0 == .3) 
tiff("baseline_mortality_03.tiff", res = 150, width = 7, height = 7, units = "in")
p.M03 <- out.plot("M0 = 0.3",res.plot,y.low,y.high,lsize,rhos)
dev.off()

#tiff("baseline_mortality.tiff", res = 150, width = 10, height = 7, units = "in")
#ggarrange(p.M01, p.M03, common.legend = TRUE, legend = "bottom")
#dev.off()


############# minimum number of patients ##############
res.plot <- subset(dfull,  Delta == .5 & eta == .2 & sigma == .6 & 
                     H == 200 & n == 10^4 & dens.quasinormal == 1 & minpat == 5 & M0 == .2) 
tiff("MinPat_5.tiff", res = 150, width = 7, height = 7, units = "in")
p.minpat5 <- out.plot("MinPat = 5",res.plot,y.low,y.high,lsize,rhos)
dev.off()

res.plot <- subset(dfull,  Delta == .5 & eta == .2 & sigma == .6 & 
                     H == 200 & n == 10^4 & dens.quasinormal == 1 & minpat == 10 & M0 == .2) 
tiff("MinPat_10.tiff", res = 150, width = 7, height = 7, units = "in")
p.minpat10 <- out.plot("MinPat = 10",res.plot,y.low,y.high,lsize,rhos)
dev.off()

res.plot <- subset(dfull,  Delta == .5 & eta == .2 & sigma == .6 & 
                     H == 200 & n == 10^4 & dens.quasinormal == 1 & minpat == 20 & M0 == .2) 
tiff("MinPat_20.tiff", res = 150, width = 7, height = 7, units = "in")
p.minpat20 <- out.plot("MinPat = 20",res.plot,y.low,y.high,lsize,rhos)
dev.off()

#tiff("MinPat.tiff", res = 150, width = 15, height = 7, units = "in")
#ggarrange(p.minpat5, p.minpat10, p.minpat20, common.legend = TRUE, legend = "bottom",ncol = 3)
#dev.off()

############# sample size ##############
res.plot <- subset(dfull,  Delta == .5 & eta == .2 & sigma == .6 & 
                     H == 200 & n == 8*10^3 & dens.quasinormal == 1 & minpat == 15 & M0 == .2) 
tiff("n_8000.tiff", res = 150, width = 7, height = 7, units = "in")
p.n8000 <- out.plot("n = 8,000",res.plot,y.low,y.high=36,lsize,rhos)
dev.off()

res.plot <- subset(dfull,  Delta == .5 & eta == .2 & sigma == .6 & 
                     H == 200 & n == 1.2*10^4 & dens.quasinormal == 1 & minpat == 15 & M0 == .2) 
tiff("n_12000.tiff", res = 150, width = 7, height = 7, units = "in")
p.n12000 <- out.plot("n = 12,000",res.plot,y.low,y.high=36,lsize,rhos)
dev.off()

res.plot <- subset(dfull,  Delta == .5 & eta == .2 & sigma == .6 & 
                     H == 200 & n == 10^5 & dens.quasinormal == 1 & minpat == 15 & M0 == .2) 
tiff("n_100000.tiff", res = 150, width = 7, height = 7, units = "in")
p.n100000 <- out.plot("n = 100,000",res.plot,y.low,y.high=36,lsize,rhos)
dev.off()

#tiff("n.tiff", res = 150, width = 15, height = 7, units = "in")
#ggarrange(p.n8000, p.n12000, p.n100000, common.legend = TRUE, legend = "bottom", ncol = 3)
#dev.off()
